# Supplementary material for: Prognostic value, immune signature and molecular mechanisms of the SUMO family in pancreatic adenocarcinoma
Source: Front Mol Biosci. 2022 Dec 15;9:1096679. doi: 10.3389/fmolb.2022.1096679 (PMC9798011; doi:10.3389/fmolb.2022.1096679)
Supplement: Supplementary file 1 [file Table2.XLSX]

## Sheet: Sheet1
SUMO family and its 400 co-expressed genes.
Gene	Spearman Correlation	P-value	FDR(BH)	Event_SD	Event_TD
SUMO1	1	1e-48	1e-44	178	178
SUMO1P3	0.8381	3.485e-48	3.445e-44	178	178
SF3B14	0.7229	4.596e-30	3.029e-26	178	178
NDUFB3	0.718	1.663e-29	8.222e-26	178	178
PTMA	0.7019	1.001e-27	3.957e-24	178	178
HSPE1	0.6827	9.166e-26	2.589e-22	178	178
CKS1B	0.6546	3.785e-23	8.939e-20	178	178
ATIC	0.6542	4.069e-23	8.939e-20	178	178
AAMP	0.6489	1.187e-22	2.347e-19	178	178
RNF7	0.6484	1.315e-22	2.364e-19	178	178
METTL5	0.6451	2.531e-22	4.17e-19	178	178
DPY30	0.64	6.788e-22	9.588e-19	178	178
C20orf24	0.6348	1.808e-21	2.234e-18	178	178
MTX2	0.6282	6.196e-21	7.195e-18	178	178
PPP1R7	0.6279	6.55e-21	7.195e-18	178	178
SNRPG	0.6272	7.458e-21	7.761e-18	178	178
NOP10	0.6237	1.426e-20	1.343e-17	178	178
S100A11	0.6207	2.417e-20	2.078e-17	178	178
SSB	0.6124	1.055e-19	8.347e-17	178	178
TXN	0.6113	1.283e-19	9.758e-17	178	178
HDGF	0.6083	2.158e-19	1.58e-16	178	178
OLA1	0.6054	3.493e-19	2.467e-16	178	178
PSMD14	0.605	3.739e-19	2.549e-16	178	178
EIF6	0.6026	5.67e-19	3.737e-16	178	178
SFN	0.5961	1.658e-18	8.09e-16	178	176
CHMP4B	0.5961	1.668e-18	8.09e-16	178	178
CCDC58	0.596	1.677e-18	8.09e-16	178	178
PFDN4	0.5951	1.944e-18	9.017e-16	178	178
CHCHD8	0.5951	1.961e-18	9.017e-16	178	178
S100A10	0.5938	2.429e-18	1.091e-15	178	178
ATP5G3	0.5932	2.653e-18	1.166e-15	178	178
GLRX3	0.5914	3.587e-18	1.542e-15	178	178
C19orf33	0.5889	5.383e-18	2.265e-15	178	177
RAB25	0.5852	9.698e-18	3.76e-15	178	178
NOP58	0.5833	1.31e-17	4.626e-15	178	178
DPCD	0.5828	1.401e-17	4.859e-15	178	178
MRPL13	0.5817	1.662e-17	5.667e-15	178	178
NUTF2	0.5791	2.504e-17	8.239e-15	178	178
MRPL44	0.5787	2.68e-17	8.411e-15	178	178
CKLF	0.5768	3.571e-17	1.07e-14	178	178
PFDN2	0.5765	3.764e-17	1.111e-14	178	178
STAMBP	0.5708	8.97e-17	2.365e-14	178	178
CLIC1	0.5677	1.414e-16	3.539e-14	178	178
OCIAD2	0.5672	1.522e-16	3.762e-14	178	178
H1F0	0.5669	1.597e-16	3.899e-14	178	178
CALM2	0.5646	2.26e-16	5.197e-14	178	178
MAL2	0.5603	4.211e-16	9.15e-14	178	178
RAC1	0.5586	5.408e-16	1.138e-13	178	178
WBSCR26	0.5584	5.593e-16	1.164e-13	178	177
RNF149	0.5579	6.004e-16	1.237e-13	178	178
C8orf73	0.5569	6.873e-16	1.387e-13	178	178
PPIA	0.5564	7.418e-16	1.482e-13	178	178
TMBIM1	0.5547	9.456e-16	1.781e-13	178	178
VAMP8	0.5525	1.302e-15	2.383e-13	178	178
HSPD1	0.5524	1.32e-15	2.394e-13	178	178
TALDO1	0.5517	1.441e-15	2.543e-13	178	178
RBM34	0.5515	1.493e-15	2.567e-13	178	178
PVRL4	0.5514	1.519e-15	2.59e-13	178	176
CYB5B	0.5511	1.565e-15	2.645e-13	178	178
FAM108C1	0.5497	1.929e-15	3.205e-13	178	178
CKS2	0.5492	2.058e-15	3.353e-13	178	178
PDE6D	0.5489	2.146e-15	3.45e-13	178	178
PPA1	0.5484	2.297e-15	3.658e-13	178	178
PPM1G	0.547	2.791e-15	4.346e-13	178	178
PSMA1	0.5463	3.091e-15	4.775e-13	178	178
GSTP1	0.5458	3.323e-15	5.054e-13	178	178
PLA2G16	0.5454	3.505e-15	5.291e-13	178	178
BLVRB	0.5439	4.316e-15	6.417e-13	178	178
TIMM17A	0.5436	4.482e-15	6.613e-13	178	178
UBE2T	0.5416	5.894e-15	8.266e-13	178	178
C2orf29	0.5413	6.119e-15	8.52e-13	178	178
TCEB1	0.5399	7.459e-15	1.001e-12	178	178
PSMD4	0.5398	7.488e-15	1.001e-12	178	178
PSMD7	0.5391	8.322e-15	1.084e-12	178	178
CSTB	0.5383	9.2e-15	1.181e-12	178	178
TAGLN2	0.5378	9.815e-15	1.244e-12	178	178
C20orf54	0.5377	9.994e-15	1.259e-12	178	178
MALL	0.5371	1.086e-14	1.359e-12	178	178
SNRPD3	0.5369	1.121e-14	1.395e-12	178	178
COX4NB	0.5355	1.339e-14	1.635e-12	178	178
DTYMK	0.5353	1.375e-14	1.668e-12	178	178
MRPL47	0.5349	1.453e-14	1.742e-12	178	178
EFNA4	0.5347	1.489e-14	1.774e-12	178	178
POLB	0.5344	1.548e-14	1.833e-12	178	178
RUVBL1	0.5344	1.558e-14	1.834e-12	178	178
C9orf140	0.5343	1.575e-14	1.842e-12	178	178
SDC4	0.534	1.653e-14	1.923e-12	178	178
C2orf47	0.5316	2.271e-14	2.581e-12	178	178
CRABP2	0.5307	2.541e-14	2.855e-12	178	178
TMEM159	0.5295	2.964e-14	3.293e-12	178	178
NMU	0.5295	2.993e-14	3.307e-12	178	169
ROBLD3	0.5287	3.302e-14	3.608e-12	178	178
TMSB10	0.5276	3.8e-14	4.019e-12	178	178
RHOD	0.5275	3.864e-14	4.064e-12	178	178
EIF2S2	0.5274	3.947e-14	4.111e-12	178	178
VDAC2	0.5273	3.95e-14	4.111e-12	178	178
S100A6	0.5263	4.535e-14	4.604e-12	178	178
LOC100130932	0.5259	4.747e-14	4.79e-12	178	178
TSG101	0.525	5.359e-14	5.352e-12	178	178
S100A16	0.5245	5.706e-14	5.669e-12	178	178
SUMO2	1	1e-22	1e-18	178	178
ATP5H	0.6383	9.325e-22	9.22e-18	178	178
H3F3B	0.6108	1.395e-19	9.194e-16	178	178
EIF4A3	0.6001	8.621e-19	4.262e-15	178	178
PSMD12	0.5923	3.087e-18	1.221e-14	178	178
MRPS7	0.5782	2.864e-17	9.439e-14	178	178
ICT1	0.575	4.681e-17	1.322e-13	178	178
MRPS23	0.5583	5.634e-16	1.393e-12	178	178
NUP85	0.5537	1.084e-15	2.382e-12	178	178
THOC4	0.5437	4.435e-15	8.769e-12	178	178
SAP30BP	0.5395	7.812e-15	1.359e-11	178	178
PSMC5	0.5391	8.245e-15	1.359e-11	178	178
RPL38	0.5205	9.554e-14	1.453e-10	178	178
FAM104A	0.5196	1.07e-13	1.512e-10	178	178
PTRH2	0.5137	2.246e-13	2.961e-10	178	178
TPRKB	0.4928	2.811e-12	3.474e-09	178	178
SUPT4H1	0.4895	4.089e-12	4.756e-09	178	178
C17orf95	0.4839	7.74e-12	8.503e-09	178	178
SRP68	0.4833	8.354e-12	8.694e-09	178	178
UBE2E1	0.4756	1.966e-11	1.851e-08	178	178
NOL11	0.4751	2.063e-11	1.854e-08	178	178
SF3B14	0.4709	3.274e-11	2.698e-08	178	178
SKA2	0.4694	3.875e-11	3.065e-08	178	178
PFDN4	0.4679	4.548e-11	3.459e-08	178	178
PSMC1	0.4645	6.511e-11	4.768e-08	178	178
BIRC5	0.4596	1.099e-10	7.572e-08	178	178
ERH	0.4595	1.11e-10	7.572e-08	178	178
CCDC43	0.4585	1.221e-10	7.793e-08	178	178
ACTG1	0.4585	1.222e-10	7.793e-08	178	178
FN3KRP	0.457	1.436e-10	8.291e-08	178	178
ANP32A	0.4569	1.454e-10	8.291e-08	178	178
NME1	0.4568	1.466e-10	8.291e-08	178	178
GAPDH	0.4568	1.467e-10	8.291e-08	178	178
RANBP1	0.4548	1.807e-10	9.925e-08	178	178
MAGOHB	0.4522	2.352e-10	1.257e-07	178	178
CWC15	0.4517	2.463e-10	1.282e-07	178	178
SUGT1	0.4507	2.746e-10	1.393e-07	178	178
PSMA2	0.4494	3.124e-10	1.544e-07	178	178
HNRNPC	0.4474	3.829e-10	1.825e-07	178	178
TCEB1	0.4473	3.877e-10	1.825e-07	178	178
SNRPB2	0.4454	4.65e-10	2.106e-07	178	178
NDUFB4	0.4454	4.686e-10	2.106e-07	178	178
TK1	0.4434	5.682e-10	2.497e-07	178	178
RPL26L1	0.4425	6.213e-10	2.671e-07	178	178
MRPL47	0.4419	6.621e-10	2.786e-07	178	178
NCRNA00152	0.4404	7.683e-10	3.135e-07	178	178
PSMB1	0.4403	7.769e-10	3.135e-07	178	178
SEC61G	0.4386	9.141e-10	3.615e-07	178	178
CBX3	0.4348	1.32e-09	4.991e-07	178	178
MEA1	0.4347	1.338e-09	4.991e-07	178	178
RFC2	0.4343	1.395e-09	5.11e-07	178	178
TPI1	0.4325	1.658e-09	5.961e-07	178	178
RPF2	0.4313	1.845e-09	6.513e-07	178	178
FTSJ3	0.4306	1.972e-09	6.84e-07	178	178
PPIA	0.4289	2.32e-09	7.775e-07	178	178
KPNA2	0.4286	2.405e-09	7.924e-07	178	178
FKBP1A	0.428	2.532e-09	8.207e-07	178	178
ANAPC11	0.4253	3.276e-09	1.012e-06	178	178
LOC541471	0.4249	3.384e-09	1.03e-06	178	178
SEC11A	0.4245	3.526e-09	1.039e-06	178	178
METTL2A	0.4243	3.573e-09	1.039e-06	178	178
PIN4	0.4236	3.84e-09	1.098e-06	178	178
STRA13	0.4234	3.887e-09	1.098e-06	178	178
H2AFZ	0.423	4.052e-09	1.128e-06	178	178
LSM12	0.4222	4.348e-09	1.194e-06	178	178
GPN1	0.4215	4.647e-09	1.255e-06	178	178
DPY30	0.4214	4.697e-09	1.255e-06	178	178
ERGIC2	0.4211	4.839e-09	1.268e-06	178	178
EIF4A1	0.4209	4.938e-09	1.268e-06	178	178
BANF1	0.4208	4.953e-09	1.268e-06	178	178
AMZ2	0.4207	5.002e-09	1.268e-06	178	178
PRPSAP1	0.4185	6.152e-09	1.521e-06	178	178
RCN1	0.4182	6.271e-09	1.531e-06	178	178
PPIH	0.4179	6.464e-09	1.559e-06	178	178
RPL35A	0.4171	6.947e-09	1.655e-06	178	178
TMEM14C	0.4161	7.605e-09	1.79e-06	178	178
C8orf59	0.4158	7.816e-09	1.797e-06	178	178
CCDC90B	0.415	8.453e-09	1.921e-06	178	178
LOC728758	0.4132	9.884e-09	2.148e-06	178	178
PSMC6	0.4125	1.06e-08	2.253e-06	178	178
HSBP1	0.4118	1.125e-08	2.367e-06	178	178
TLK2	0.411	1.211e-08	2.52e-06	178	178
PSMB3	0.4098	1.34e-08	2.732e-06	178	178
SNRPC	0.4095	1.381e-08	2.781e-06	178	178
HNRNPA3	0.4094	1.392e-08	2.781e-06	178	178
KARS	0.4089	1.458e-08	2.884e-06	178	178
EMG1	0.4074	1.664e-08	3.225e-06	178	178
RPA3	0.4065	1.794e-08	3.411e-06	178	178
PPIB	0.4052	2.016e-08	3.797e-06	178	178
SNRPE	0.405	2.055e-08	3.813e-06	178	178
UBE2V2	0.404	2.245e-08	4.073e-06	178	178
TACO1	0.4029	2.473e-08	4.446e-06	178	178
SNRPD2	0.4016	2.762e-08	4.876e-06	178	178
TIMM8B	0.4004	3.068e-08	5.369e-06	178	178
PSMA6	0.3993	3.357e-08	5.772e-06	178	178
POLR2G	0.3978	3.831e-08	6.511e-06	178	178
CACYBP	0.3977	3.852e-08	6.511e-06	178	178
RPL4	0.3971	4.072e-08	6.825e-06	178	178
MAGOH	0.3969	4.126e-08	6.856e-06	178	178
44813	0.3957	4.593e-08	7.507e-06	178	178
SUMO3	1	1e-18	1e-14	178	178
PTTG1IP	0.597	1.429e-18	1.413e-14	178	178
ARPC2	0.509	4.024e-13	2.652e-09	178	178
CSTB	0.5002	1.165e-12	5.76e-09	178	178
SMYD3	0.4722	2.836e-11	9.345e-08	178	178
FTHL3	0.4677	4.622e-11	1.142e-07	178	178
RAB7A	0.4604	1.009e-10	2.123e-07	178	178
LOC541471	0.455	1.769e-10	3.181e-07	178	178
HSF2BP	0.4473	3.865e-10	6.369e-07	178	178
MRPS6	0.4448	4.977e-10	7.051e-07	178	178
NCRNA00152	0.4447	4.992e-10	7.051e-07	178	178
FXYD5	0.4403	7.759e-10	1.023e-06	178	178
KRT16	0.4386	9.192e-10	1.136e-06	178	173
FTH1	0.4316	1.792e-09	1.968e-06	178	178
ITGB5	0.4303	2.047e-09	2.024e-06	178	178
EMP3	0.4269	2.805e-09	2.054e-06	178	178
ACBD6	0.4212	4.795e-09	3.27e-06	178	178
MYL12A	0.4199	5.367e-09	3.422e-06	178	178
S100A10	0.4198	5.436e-09	3.422e-06	178	178
UBE2E3	0.4137	9.507e-09	5.322e-06	178	178
HNRNPC	0.4132	9.959e-09	5.322e-06	178	178
GJB2	0.4128	1.025e-08	5.322e-06	178	177
APH1A	0.4098	1.346e-08	6.655e-06	178	178
SNRPE	0.4064	1.819e-08	8.087e-06	178	178
AMIGO2	0.4052	2.022e-08	8.691e-06	178	178
MYOF	0.4044	2.157e-08	8.917e-06	178	178
AHNAK2	0.4044	2.165e-08	8.917e-06	178	178
COPS8	0.4026	2.525e-08	9.79e-06	178	178
C7orf10	0.4011	2.873e-08	1.08e-05	178	178
SLC20A1	0.3986	3.565e-08	1.259e-05	178	178
PWP2	0.3967	4.203e-08	1.372e-05	178	178
PLAU	0.3966	4.233e-08	1.372e-05	178	178
ANXA2P1	0.3961	4.425e-08	1.389e-05	178	178
TMEM41A	0.3958	4.528e-08	1.399e-05	178	178
CYP26A1	0.3935	5.535e-08	1.658e-05	178	171
FAM25A	0.3924	6.056e-08	1.787e-05	178	103
TCEB1	0.3917	6.404e-08	1.81e-05	178	178
OSBPL10	0.3917	6.407e-08	1.81e-05	178	178
PFDN2	0.3904	7.181e-08	1.972e-05	178	178
RUVBL1	0.3898	7.526e-08	2.039e-05	178	178
RBM34	0.3892	7.901e-08	2.098e-05	178	178
FSCN1	0.3885	8.407e-08	2.187e-05	178	178
IFNGR2	0.3873	9.226e-08	2.315e-05	178	178
LDHA	0.3868	9.686e-08	2.375e-05	178	178
C10orf55	0.3867	9.729e-08	2.375e-05	178	174
CCT8	0.3863	1.008e-07	2.432e-05	178	178
ANO1	0.3849	1.125e-07	2.647e-05	178	178
DEDD	0.3831	1.305e-07	3.036e-05	178	178
DAP3	0.3801	1.663e-07	3.654e-05	178	178
ZNF259	0.3792	1.793e-07	3.896e-05	178	178
IGFL2	0.3781	1.959e-07	4.122e-05	178	175
CATSPER1	0.3767	2.186e-07	4.551e-05	178	176
CRABP2	0.3764	2.247e-07	4.608e-05	178	178
NRBF2	0.3763	2.261e-07	4.608e-05	178	178
PADI1	0.3758	2.343e-07	4.727e-05	178	175
GMPS	0.3748	2.55e-07	5.061e-05	178	178
NINJ2	0.3744	2.627e-07	5.092e-05	178	178
CKLF	0.3732	2.884e-07	5.432e-05	178	178
PLAUR	0.3719	3.206e-07	5.924e-05	178	178
NCL	0.3713	3.354e-07	6.071e-05	178	178
TMSB10	0.371	3.423e-07	6.071e-05	178	178
RPL37A	0.371	3.438e-07	6.071e-05	178	178
EIF3H	0.3707	3.525e-07	6.114e-05	178	178
CAPG	0.3695	3.86e-07	6.524e-05	178	178
ANXA2	0.3682	4.268e-07	6.975e-05	178	178
PEA15	0.368	4.336e-07	7.022e-05	178	178
SAE1	0.3676	4.474e-07	7.022e-05	178	178
SNX8	0.3669	4.714e-07	7.282e-05	178	178
RIPK2	0.3668	4.772e-07	7.315e-05	178	178
GART	0.3664	4.887e-07	7.376e-05	178	178
MTHFD1L	0.3659	5.094e-07	7.498e-05	178	178
UBE2I	0.3659	5.116e-07	7.498e-05	178	178
DDX10	0.3658	5.119e-07	7.498e-05	178	178
PFDN4	0.3652	5.359e-07	7.67e-05	178	178
LRRC8A	0.3652	5.369e-07	7.67e-05	178	178
TIMM17A	0.3646	5.613e-07	7.767e-05	178	178
TSKU	0.3646	5.617e-07	7.767e-05	178	178
HMGN1	0.3644	5.711e-07	7.798e-05	178	178
PPAPDC1A	0.3644	5.718e-07	7.798e-05	178	177
S100A11	0.3643	5.771e-07	7.816e-05	178	178
SERPINH1	0.3637	6.027e-07	8.083e-05	178	178
ATIC	0.3637	6.05e-07	8.083e-05	178	178
NOP10	0.3634	6.182e-07	8.205e-05	178	178
PSMD14	0.3626	6.553e-07	8.639e-05	178	178
LOC283867	0.3619	6.897e-07	8.858e-05	178	167
PPIA	0.3615	7.12e-07	9.031e-05	178	178
COL17A1	0.3615	7.125e-07	9.031e-05	178	178
CKS1B	0.3614	7.209e-07	9.08e-05	178	178
FARSB	0.3612	7.278e-07	9.108e-05	178	178
GPR1	0.3606	7.626e-07	9.484e-05	178	177
WDYHV1	0.3604	7.762e-07	9.593e-05	178	178
S100A16	0.3601	7.958e-07	9.595e-05	178	178
ACTB	0.3597	8.195e-07	9.822e-05	178	178
CBX3	0.3588	8.765e-07	0.0001013	178	178
SF3B14	0.3584	9.034e-07	0.0001033	178	178
NSMCE2	0.3573	9.77e-07	0.0001098	178	178
RNF149	0.3563	1.053e-06	0.000117	178	178
AVEN	0.3561	1.072e-06	0.0001177	178	178
PSMA1	0.356	1.077e-06	0.0001177	178	178
TPM4	0.3556	1.112e-06	0.0001198	178	178
SUMO4	1	1e-17	1e-13	154	154
SNORA8	0.5727	6.682e-17	6.606e-13	154	178
CCNL1	0.5238	6.272e-14	4.134e-10	154	178
ANKRD36	0.5056	6.119e-13	2.539e-09	154	178
LOC619207	0.5052	6.421e-13	2.539e-09	154	178
ZNF841	0.4878	4.997e-12	1.572e-08	154	178
SH3BP2	0.4868	5.564e-12	1.572e-08	154	178
ZC3H12A	0.4788	1.379e-11	3.408e-08	154	178
PLEKHM1P	0.4746	2.185e-11	4.714e-08	154	178
C1orf113	0.4738	2.393e-11	4.714e-08	154	178
CREBZF	0.4718	2.982e-11	4.831e-08	154	178
NFKBIZ	0.4712	3.176e-11	4.831e-08	154	178
LOC220729	0.4693	3.882e-11	5.484e-08	154	178
NCRNA00115	0.4594	1.12e-10	1.477e-07	154	178
HSN2	0.4585	1.23e-10	1.52e-07	154	177
NEAT1	0.4578	1.322e-10	1.537e-07	154	178
KIAA0907	0.456	1.598e-10	1.756e-07	154	178
SFRS11	0.4532	2.117e-10	2.203e-07	154	178
CFLAR	0.4519	2.426e-10	2.291e-07	154	178
SLC25A37	0.4514	2.549e-10	2.291e-07	154	178
RPS15AP10	0.4499	2.98e-10	2.455e-07	154	170
TRIM78P	0.4491	3.218e-10	2.546e-07	154	174
RAP2C	0.4485	3.436e-10	2.613e-07	154	178
INE1	0.44	8.006e-10	5.863e-07	154	178
PPP4R1L	0.4391	8.744e-10	6.175e-07	154	178
HSPA6	0.4383	9.458e-10	6.449e-07	154	178
FNBP4	0.437	1.073e-09	7.074e-07	154	178
TRMT11	0.4357	1.215e-09	7.507e-07	154	178
ATXN2L	0.4343	1.391e-09	8.09e-07	154	178
TMEM49	0.4336	1.49e-09	8.42e-07	154	178
YOD1	0.4281	2.516e-09	1.309e-06	154	178
TTC14	0.4275	2.644e-09	1.311e-06	154	178
C1orf63	0.4237	3.798e-09	1.788e-06	154	178
HSPA7	0.4221	4.389e-09	1.929e-06	154	178
LOC100190986	0.4221	4.391e-09	1.929e-06	154	178
GPCPD1	0.4215	4.635e-09	1.993e-06	154	178
FLJ10213	0.4209	4.906e-09	2.064e-06	154	175
MXD1	0.4187	6.017e-09	2.356e-06	154	178
OCLM	0.4184	6.196e-09	2.356e-06	154	164
RNF207	0.4178	6.506e-09	2.427e-06	154	178
C1orf104	0.4176	6.63e-09	2.428e-06	154	178
ADAM8	0.4163	7.509e-09	2.59e-06	154	178
KCNQ1OT1	0.4162	7.583e-09	2.59e-06	154	178
CCDC52	0.4148	8.619e-09	2.889e-06	154	178
POM121L1P	0.4134	9.74e-09	3.21e-06	154	166
UBA6	0.413	1.007e-08	3.266e-06	154	178
SDHAP2	0.4126	1.044e-08	3.331e-06	154	178
NKTR	0.4111	1.194e-08	3.688e-06	154	178
LENG8	0.4098	1.349e-08	4.105e-06	154	178
SRRM2	0.4095	1.379e-08	4.132e-06	154	178
SF3B1	0.4085	1.504e-08	4.438e-06	154	178
PELI1	0.4083	1.54e-08	4.478e-06	154	178
TPBG	0.4069	1.735e-08	4.901e-06	154	178
LOC146880	0.4064	1.817e-08	5.024e-06	154	178
BCL6	0.4063	1.829e-08	5.024e-06	154	178
MSL1	0.4043	2.192e-08	5.78e-06	154	178
AHSA2	0.4035	2.35e-08	6.044e-06	154	178
NCRNA00201	0.4034	2.354e-08	6.044e-06	154	178
CLK2	0.401	2.91e-08	7.377e-06	154	178
LOC100128842	0.4005	3.033e-08	7.555e-06	154	178
CDC42SE1	0.4004	3.057e-08	7.555e-06	154	178
TRIP10	0.3998	3.213e-08	7.845e-06	154	178
CLK1	0.3993	3.354e-08	8.087e-06	154	178
HSPA1A	0.3982	3.706e-08	8.83e-06	154	178
FLJ14107	0.3979	3.809e-08	8.966e-06	154	154
GTPBP2	0.3972	4.046e-08	9.411e-06	154	178
SLC20A1	0.3965	4.272e-08	9.822e-06	154	178
RPL23AP64	0.3954	4.685e-08	1.065e-05	154	173
CCDC14	0.3944	5.126e-08	1.139e-05	154	178
C10orf12	0.3943	5.16e-08	1.139e-05	154	178
PATL1	0.3942	5.217e-08	1.139e-05	154	178
LOC100132247	0.3934	5.58e-08	1.199e-05	154	178
PARD6B	0.393	5.763e-08	1.225e-05	154	178
CCNL2	0.3922	6.154e-08	1.294e-05	154	178
ZFC3H1	0.3901	7.333e-08	1.48e-05	154	178
LOC100271836	0.3895	7.693e-08	1.505e-05	154	178
MALAT1	0.3895	7.739e-08	1.505e-05	154	178
SBNO2	0.3892	7.89e-08	1.505e-05	154	178
GPATCH2	0.3892	7.916e-08	1.505e-05	154	178
KLHL17	0.3874	9.17e-08	1.695e-05	154	178
ZMYM5	0.3869	9.554e-08	1.735e-05	154	178
PLEKHN1	0.3867	9.763e-08	1.755e-05	154	177
LOC150776	0.386	1.028e-07	1.832e-05	154	178
PPP1R15A	0.3857	1.059e-07	1.87e-05	154	178
C10orf110	0.3851	1.106e-07	1.934e-05	154	178
WSB1	0.3847	1.146e-07	1.962e-05	154	178
RBM39	0.3846	1.151e-07	1.962e-05	154	178
SNHG12	0.3836	1.251e-07	2.114e-05	154	178
LOC90834	0.383	1.315e-07	2.203e-05	154	178
RPL32P3	0.3829	1.327e-07	2.205e-05	154	178
NCRNA00120	0.3828	1.343e-07	2.213e-05	154	178
CRTC2	0.3823	1.394e-07	2.267e-05	154	178
SPACA4	0.3822	1.409e-07	2.267e-05	154	176
ANO8	0.382	1.43e-07	2.267e-05	154	178
FLJ43663	0.381	1.553e-07	2.382e-05	154	178
TIA1	0.381	1.553e-07	2.382e-05	154	178
PLXNA3	0.381	1.554e-07	2.382e-05	154	178
ZC3H11A	0.38	1.682e-07	2.52e-05	154	178
BHLHE40	0.3791	1.809e-07	2.675e-05	154	178
LOC727896	0.3787	1.859e-07	2.703e-05	154	178
