# Supplementary material for: Prognostic value, immune signature and molecular mechanisms of the SUMO family in pancreatic adenocarcinoma
Source: Front Mol Biosci. 2022 Dec 15;9:1096679. doi: 10.3389/fmolb.2022.1096679 (PMC9798011; doi:10.3389/fmolb.2022.1096679)
Supplement: Supplementary file 3 [file Table3.XLSX]

## Sheet: Sheet 1
Distribution characteristics of 400 genes co-expressed with SUMO family.
Only SUMO1	Only SUMO2	Only SUMO3	Only SUMO4	SUMO1 AND SUMO2 NOT SUMO3 NOT SUMO4	SUMO1 AND SUMO3 NOT SUMO2 NOT SUMO4	SUMO1 AND SUMO4 NOT SUMO2 NOT SUMO3	SUMO2 AND SUMO3 NOT SUMO1 NOT SUMO4	SUMO2 AND SUMO4 NOT SUMO1 NOT SUMO3	SUMO3 AND SUMO4 NOT SUMO1 NOT SUMO2	SUMO1 AND SUMO2 AND SUMO3 NOT SUMO4	SUMO1 AND SUMO2 AND SUMO4 NOT SUMO3	SUMO1 AND SUMO3 AND SUMO4 NOT SUMO2	SUMO2 AND SUMO3 AND SUMO4 NOT SUMO1	SUMO1 AND SUMO2 AND SUMO3 AND SUMO4
SUMO1	SUMO2	SUMO3	SUMO4	DPY30	CKS1B		LOC541471		SLC20A1	SF3B14
SUMO1P3	ATP5H	PTTG1IP	SNORA8	MRPL47	ATIC		NCRNA00152			PFDN4
NDUFB3	H3F3B	ARPC2	CCNL1		NOP10		HNRNPC			PPIA
PTMA	EIF4A3	SMYD3	ANKRD36		S100A11		SNRPE			TCEB1
HSPE1	PSMD12	FTHL3	LOC619207		PSMD14		CBX3
AAMP	MRPS7	RAB7A	ZNF841		S100A10
RNF7	ICT1	HSF2BP	SH3BP2		CKLF
METTL5	MRPS23	MRPS6	ZC3H12A		PFDN2
C20orf24	NUP85	FXYD5	PLEKHM1P		RNF149
MTX2	THOC4	KRT16	C1orf113		RBM34
PPP1R7	SAP30BP	FTH1	CREBZF		PSMA1
SNRPG	PSMC5	ITGB5	NFKBIZ		TIMM17A
SSB	RPL38	EMP3	LOC220729		CSTB
TXN	FAM104A	ACBD6	NCRNA00115		RUVBL1
HDGF	PTRH2	MYL12A	HSN2		CRABP2
OLA1	TPRKB	UBE2E3	NEAT1		TMSB10
EIF6	SUPT4H1	GJB2	KIAA0907		S100A16
SFN	C17orf95	APH1A	SFRS11
CHMP4B	SRP68	AMIGO2	CFLAR
CCDC58	UBE2E1	MYOF	SLC25A37
CHCHD8	NOL11	AHNAK2	RPS15AP10
ATP5G3	SKA2	COPS8	TRIM78P
GLRX3	PSMC1	C7orf10	RAP2C
C19orf33	BIRC5	PWP2	INE1
RAB25	ERH	PLAU	PPP4R1L
NOP58	CCDC43	ANXA2P1	HSPA6
DPCD	ACTG1	TMEM41A	FNBP4
MRPL13	FN3KRP	CYP26A1	TRMT11
NUTF2	ANP32A	FAM25A	ATXN2L
MRPL44	NME1	OSBPL10	TMEM49
STAMBP	GAPDH	FSCN1	YOD1
CLIC1	RANBP1	IFNGR2	TTC14
OCIAD2	MAGOHB	LDHA	C1orf63
H1F0	CWC15	C10orf55	HSPA7
CALM2	SUGT1	CCT8	LOC100190986
MAL2	PSMA2	ANO1	GPCPD1
RAC1	SNRPB2	DEDD	FLJ10213
WBSCR26	NDUFB4	DAP3	MXD1
C8orf73	TK1	ZNF259	OCLM
TMBIM1	RPL26L1	IGFL2	RNF207
VAMP8	PSMB1	CATSPER1	C1orf104
HSPD1	SEC61G	NRBF2	ADAM8
TALDO1	MEA1	PADI1	KCNQ1OT1
PVRL4	RFC2	GMPS	CCDC52
CYB5B	TPI1	NINJ2	POM121L1P
FAM108C1	RPF2	PLAUR	UBA6
CKS2	FTSJ3	NCL	SDHAP2
PDE6D	KPNA2	RPL37A	NKTR
PPA1	FKBP1A	EIF3H	LENG8
PPM1G	ANAPC11	CAPG	SRRM2
GSTP1	SEC11A	ANXA2	SF3B1
PLA2G16	METTL2A	PEA15	PELI1
BLVRB	PIN4	SAE1	TPBG
UBE2T	STRA13	SNX8	LOC146880
C2orf29	H2AFZ	RIPK2	BCL6
PSMD4	LSM12	GART	MSL1
PSMD7	GPN1	MTHFD1L	AHSA2
TAGLN2	ERGIC2	UBE2I	NCRNA00201
C20orf54	EIF4A1	DDX10	CLK2
MALL	BANF1	LRRC8A	LOC100128842
SNRPD3	AMZ2	TSKU	CDC42SE1
COX4NB	PRPSAP1	HMGN1	TRIP10
DTYMK	RCN1	PPAPDC1A	CLK1
EFNA4	PPIH	SERPINH1	HSPA1A
POLB	RPL35A	LOC283867	FLJ14107
C9orf140	TMEM14C	COL17A1	GTPBP2
SDC4	C8orf59	FARSB	RPL23AP64
C2orf47	CCDC90B	GPR1	CCDC14
TMEM159	LOC728758	WDYHV1	C10orf12
NMU	PSMC6	ACTB	PATL1
ROBLD3	HSBP1	NSMCE2	LOC100132247
RHOD	TLK2	AVEN	PARD6B
EIF2S2	PSMB3	TPM4	CCNL2
VDAC2	SNRPC		ZFC3H1
S100A6	HNRNPA3		LOC100271836
LOC100130932	KARS		MALAT1
TSG101	EMG1		SBNO2
	RPA3		GPATCH2
	PPIB		KLHL17
	UBE2V2		ZMYM5
	TACO1		PLEKHN1
	SNRPD2		LOC150776
	TIMM8B		PPP1R15A
	PSMA6		C10orf110
	POLR2G		WSB1
	CACYBP		RBM39
	RPL4		SNHG12
	MAGOH		LOC90834
	44813		RPL32P3
			NCRNA00120
			CRTC2
			SPACA4
			ANO8
			FLJ43663
			TIA1
			PLXNA3
			ZC3H11A
			BHLHE40
			LOC727896
