# Supplementary material for: Prognostic value, immune signature and molecular mechanisms of the SUMO family in pancreatic adenocarcinoma
Source: Front Mol Biosci. 2022 Dec 15;9:1096679. doi: 10.3389/fmolb.2022.1096679 (PMC9798011; doi:10.3389/fmolb.2022.1096679)
Supplement: Supplementary file 5 [file Table9.XLSX]

## Sheet: 相关性
Expression correlation among SUMO family members and immune checkpoint genes.
	CD44	CD86	CD274	CD70	HHLA2	PDCD1LG2	LGALS9	CD276	HAVCR2	LAIR1	NRP1
SUMO1	0.339	0.061	0.192	0.236	0.298	0.096	0.279	0.295	0.038	-0.026	0.14
SUMO2	0.365	0.258	0.386	0.22	0.071	0.276	0.032	0.387	0.23	0.151	0.35
SUMO3	0.349	0.36	0.435	0.325	0.226	0.376	0.163	0.393	0.34	0.28	0.364
SUMO4	0.252	0.164	0.266	0.281	0.229	0.135	0.225	0.174	0.155	0.104	0.165

## Sheet: p值
	CD44	CD86	CD274	CD70	HHLA2	PDCD1LG2	LGALS9	CD276	HAVCR2	LAIR1	NRP1
SUMO1	3.47e-06	0.417	0.00997	0.00151	4.96e-05	0.2	0.000159	5.95e-05	0.615	0.727	0.0613
SUMO2	5.95e-07	0.000505	1.18e-07	0.00311	0.347	0.000196	0.67	1.15e-07	0.00204	0.0437	1.82e-06
SUMO3	2.02e-06	8.92e-07	1.69e-09	9.24e-06	0.00241	2.59e-07	0.0295	6.79e-08	3.63e-06	0.000156	6.66e-07
SUMO4	0.000677	0.0285	0.000314	0.000142	0.00208	0.0717	0.00244	0.02	0.0385	0.166	0.027
