# Supplementary material for: Prognostic value, immune signature and molecular mechanisms of the SUMO family in pancreatic adenocarcinoma
Source: Front Mol Biosci. 2022 Dec 15;9:1096679. doi: 10.3389/fmolb.2022.1096679 (PMC9798011; doi:10.3389/fmolb.2022.1096679)
Supplement: Supplementary file 9 [file Table6.XLSX]

## Sheet: Sheet1
24 genes with the strongest protein-protein interactions with the SUMO family.
#node1	node2	node1_string_id	node2_string_id	neighborhood_on_chromosome	gene_fusion	phylogenetic_cooccurrence	homology	coexpression
AURKA	PIAS1	9606.ENSP00000216911	9606.ENSP00000249636	0	0	0	0	0.065
AURKA	RPA1	9606.ENSP00000216911	9606.ENSP00000254719	0	0	0	0	0.456
AURKA	MDM2	9606.ENSP00000216911	9606.ENSP00000258149	0	0	0	0	0
AURKA	BARD1	9606.ENSP00000216911	9606.ENSP00000260947	0	0	0	0	0.25
AURKA	SUMO1	9606.ENSP00000216911	9606.ENSP00000376077	0	0	0	0	0.062
AURKA	UBE2I	9606.ENSP00000216911	9606.ENSP00000348056	0	0	0	0	0.083
AURKA	TP53	9606.ENSP00000216911	9606.ENSP00000269305	0	0	0	0	0.096
BARD1	UBE3A	9606.ENSP00000260947	9606.ENSP00000232165	0	0	0	0	0.065
BARD1	RPA1	9606.ENSP00000260947	9606.ENSP00000254719	0	0	0	0	0.171
BARD1	MDM2	9606.ENSP00000260947	9606.ENSP00000258149	0	0	0	0	0
BARD1	SUMO3	9606.ENSP00000260947	9606.ENSP00000409666	0	0	0	0	0.062
BARD1	SUMO1	9606.ENSP00000260947	9606.ENSP00000376077	0	0	0	0	0.062
BARD1	SUMO2	9606.ENSP00000260947	9606.ENSP00000405965	0	0	0	0	0.082
BARD1	PIAS4	9606.ENSP00000260947	9606.ENSP00000262971	0	0	0	0	0.062
BARD1	UBE2I	9606.ENSP00000260947	9606.ENSP00000348056	0	0	0	0	0.062
BARD1	TP53	9606.ENSP00000260947	9606.ENSP00000269305	0	0	0	0	0.062
CREBBP	SIRT1	9606.ENSP00000262367	9606.ENSP00000212015	0	0	0	0	0.066
CREBBP	DDX5	9606.ENSP00000262367	9606.ENSP00000225792	0	0	0	0	0.102
CREBBP	PIAS1	9606.ENSP00000262367	9606.ENSP00000249636	0	0	0	0	0.063
CREBBP	H3F3B	9606.ENSP00000262367	9606.ENSP00000254810	0	0	0	0	0
CREBBP	MDM2	9606.ENSP00000262367	9606.ENSP00000258149	0	0	0	0	0
CREBBP	DAXX	9606.ENSP00000262367	9606.ENSP00000363668	0	0	0	0	0.066
CREBBP	TDG	9606.ENSP00000262367	9606.ENSP00000376611	0	0	0	0	0.064
CREBBP	UBE2I	9606.ENSP00000262367	9606.ENSP00000348056	0	0	0	0	0
CREBBP	PML	9606.ENSP00000262367	9606.ENSP00000268058	0	0	0	0	0.057
CREBBP	SUMO1	9606.ENSP00000262367	9606.ENSP00000376077	0	0	0	0	0
CREBBP	TP53	9606.ENSP00000262367	9606.ENSP00000269305	0	0	0	0	0
DAXX	PIAS1	9606.ENSP00000363668	9606.ENSP00000249636	0	0	0	0	0.105
DAXX	H3F3B	9606.ENSP00000363668	9606.ENSP00000254810	0	0	0	0	0
DAXX	MDM2	9606.ENSP00000363668	9606.ENSP00000258149	0	0	0	0	0
DAXX	PML	9606.ENSP00000363668	9606.ENSP00000268058	0	0	0	0	0.064
DAXX	TP53	9606.ENSP00000363668	9606.ENSP00000269305	0	0	0	0	0.062
DAXX	SUMO4	9606.ENSP00000363668	9606.ENSP00000318635	0	0	0	0	0
DAXX	UBE2I	9606.ENSP00000363668	9606.ENSP00000348056	0	0	0	0	0.057
DAXX	SUMO3	9606.ENSP00000363668	9606.ENSP00000409666	0	0	0	0	0
DAXX	SUMO2	9606.ENSP00000363668	9606.ENSP00000405965	0	0	0	0	0
DAXX	SUMO1	9606.ENSP00000363668	9606.ENSP00000376077	0	0	0	0	0
DDX5	MDM2	9606.ENSP00000225792	9606.ENSP00000258149	0	0	0	0	0
DDX5	SUMO1	9606.ENSP00000225792	9606.ENSP00000376077	0	0	0	0	0.088
DDX5	SUMO2	9606.ENSP00000225792	9606.ENSP00000405965	0	0	0	0	0.062
DDX5	PIAS1	9606.ENSP00000225792	9606.ENSP00000249636	0	0	0	0	0.062
DDX5	UBE2I	9606.ENSP00000225792	9606.ENSP00000348056	0	0	0	0	0.073
DDX5	TP53	9606.ENSP00000225792	9606.ENSP00000269305	0	0	0	0	0
H3F3B	TP53	9606.ENSP00000254810	9606.ENSP00000269305	0	0	0	0	0
MDM2	SIRT1	9606.ENSP00000258149	9606.ENSP00000212015	0	0	0	0	0.062
MDM2	UBE3A	9606.ENSP00000258149	9606.ENSP00000232165	0	0	0	0	0.065
MDM2	PIAS1	9606.ENSP00000258149	9606.ENSP00000249636	0	0	0	0	0.062
MDM2	RPA1	9606.ENSP00000258149	9606.ENSP00000254719	0	0	0	0	0
MDM2	SUMO3	9606.ENSP00000258149	9606.ENSP00000409666	0	0	0	0	0
MDM2	SUMO2	9606.ENSP00000258149	9606.ENSP00000405965	0	0	0	0	0
MDM2	RANBP2	9606.ENSP00000258149	9606.ENSP00000283195	0	0	0	0	0.062
MDM2	UBE2I	9606.ENSP00000258149	9606.ENSP00000348056	0	0	0	0	0
MDM2	SUMO1	9606.ENSP00000258149	9606.ENSP00000376077	0	0	0	0	0
MDM2	PML	9606.ENSP00000258149	9606.ENSP00000268058	0	0	0	0	0
MDM2	TP53	9606.ENSP00000258149	9606.ENSP00000269305	0	0	0	0	0.24
PIAS1	UBA2	9606.ENSP00000249636	9606.ENSP00000246548	0	0	0	0	0.091
PIAS1	SENP2	9606.ENSP00000249636	9606.ENSP00000296257	0	0	0	0	0.082
PIAS1	PML	9606.ENSP00000249636	9606.ENSP00000268058	0	0	0	0	0.051
PIAS1	RANBP2	9606.ENSP00000249636	9606.ENSP00000283195	0	0	0	0	0.084
PIAS1	SUMO4	9606.ENSP00000249636	9606.ENSP00000318635	0	0	0	0	0
PIAS1	SAE1	9606.ENSP00000249636	9606.ENSP00000270225	0	0	0	0	0.063
PIAS1	TP53	9606.ENSP00000249636	9606.ENSP00000269305	0	0	0	0	0
PIAS1	SUMO3	9606.ENSP00000249636	9606.ENSP00000409666	0	0	0	0	0
PIAS1	SUMO2	9606.ENSP00000249636	9606.ENSP00000405965	0	0	0	0	0
PIAS1	UBE2I	9606.ENSP00000249636	9606.ENSP00000348056	0	0	0	0	0.067
PIAS1	SUMO1	9606.ENSP00000249636	9606.ENSP00000376077	0	0	0	0	0.058
PIAS4	UBA2	9606.ENSP00000262971	9606.ENSP00000246548	0	0	0	0	0.091
PIAS4	SENP2	9606.ENSP00000262971	9606.ENSP00000296257	0	0	0	0	0.082
PIAS4	RANBP2	9606.ENSP00000262971	9606.ENSP00000283195	0	0	0	0	0.083
PIAS4	SAE1	9606.ENSP00000262971	9606.ENSP00000270225	0	0	0	0	0.063
PIAS4	SUMO4	9606.ENSP00000262971	9606.ENSP00000318635	0	0	0	0	0.054
PIAS4	SUMO1	9606.ENSP00000262971	9606.ENSP00000376077	0	0	0	0	0.062
PIAS4	SUMO3	9606.ENSP00000262971	9606.ENSP00000409666	0	0	0	0	0.054
PIAS4	TP53	9606.ENSP00000262971	9606.ENSP00000269305	0	0	0	0	0.062
PIAS4	SUMO2	9606.ENSP00000262971	9606.ENSP00000405965	0	0	0	0	0.054
PIAS4	UBE2I	9606.ENSP00000262971	9606.ENSP00000348056	0	0	0	0	0.067
PML	SIRT1	9606.ENSP00000268058	9606.ENSP00000212015	0	0	0	0	0.062
PML	UBE3A	9606.ENSP00000268058	9606.ENSP00000232165	0	0	0	0	0.049
PML	SAE1	9606.ENSP00000268058	9606.ENSP00000270225	0	0	0	0	0
PML	TDG	9606.ENSP00000268058	9606.ENSP00000376611	0	0	0	0	0
PML	RANBP2	9606.ENSP00000268058	9606.ENSP00000283195	0	0	0	0	0.062
PML	SUMO3	9606.ENSP00000268058	9606.ENSP00000409666	0	0	0	0	0
PML	SUMO2	9606.ENSP00000268058	9606.ENSP00000405965	0	0	0	0	0
PML	UBE2I	9606.ENSP00000268058	9606.ENSP00000348056	0	0	0	0	0
PML	TP53	9606.ENSP00000268058	9606.ENSP00000269305	0	0	0	0	0.062
PML	SUMO1	9606.ENSP00000268058	9606.ENSP00000376077	0	0	0	0	0
RANBP2	UBA2	9606.ENSP00000283195	9606.ENSP00000246548	0	0	0	0	0.288
RANBP2	TP53	9606.ENSP00000283195	9606.ENSP00000269305	0	0	0	0	0
RANBP2	SAE1	9606.ENSP00000283195	9606.ENSP00000270225	0	0	0	0	0.088
RANBP2	SENP2	9606.ENSP00000283195	9606.ENSP00000296257	0	0	0	0	0.064
RANBP2	SUMO4	9606.ENSP00000283195	9606.ENSP00000318635	0	0	0	0	0.096
RANBP2	SUMO3	9606.ENSP00000283195	9606.ENSP00000409666	0	0	0	0	0.096
RANBP2	SUMO2	9606.ENSP00000283195	9606.ENSP00000405965	0	0	0	0	0.096
RANBP2	UBE2I	9606.ENSP00000283195	9606.ENSP00000348056	0	0	0	0	0.093
RANBP2	SUMO1	9606.ENSP00000283195	9606.ENSP00000376077	0	0	0	0	0.167
RPA1	SUMO1	9606.ENSP00000254719	9606.ENSP00000376077	0	0	0	0	0.093
RPA1	SUMO3	9606.ENSP00000254719	9606.ENSP00000409666	0	0	0	0	0.106
RPA1	UBE2I	9606.ENSP00000254719	9606.ENSP00000348056	0	0	0	0	0.097
RPA1	SUMO2	9606.ENSP00000254719	9606.ENSP00000405965	0	0	0	0	0.106
RPA1	TP53	9606.ENSP00000254719	9606.ENSP00000269305	0	0	0	0	0.06
SAE1	UBE3A	9606.ENSP00000270225	9606.ENSP00000232165	0	0	0	0	0.062
SAE1	UBA2	9606.ENSP00000270225	9606.ENSP00000246548	0	0	0	0.58	0.732
SAE1	TP53	9606.ENSP00000270225	9606.ENSP00000269305	0	0	0	0	0.062
SAE1	SENP2	9606.ENSP00000270225	9606.ENSP00000296257	0	0	0	0	0.065
SAE1	SUMO4	9606.ENSP00000270225	9606.ENSP00000318635	0	0	0	0	0.146
SAE1	SUMO3	9606.ENSP00000270225	9606.ENSP00000409666	0	0	0	0	0.198
SAE1	UBE2I	9606.ENSP00000270225	9606.ENSP00000348056	0.045	0	0	0	0.149
SAE1	SUMO1	9606.ENSP00000270225	9606.ENSP00000376077	0	0	0	0	0.143
SAE1	SUMO2	9606.ENSP00000270225	9606.ENSP00000405965	0	0	0	0	0.146
SENP2	UBA2	9606.ENSP00000296257	9606.ENSP00000246548	0	0	0	0	0.112
SENP2	SUMO4	9606.ENSP00000296257	9606.ENSP00000318635	0	0	0	0	0.062
SENP2	UBE2I	9606.ENSP00000296257	9606.ENSP00000348056	0	0	0	0	0.063
SENP2	SUMO3	9606.ENSP00000296257	9606.ENSP00000409666	0	0	0	0	0.062
SENP2	SUMO2	9606.ENSP00000296257	9606.ENSP00000405965	0	0	0	0	0.062
SENP2	SUMO1	9606.ENSP00000296257	9606.ENSP00000376077	0	0	0	0	0.062
SIRT1	UBE2I	9606.ENSP00000212015	9606.ENSP00000348056	0	0	0	0	0.051
SIRT1	SUMO2	9606.ENSP00000212015	9606.ENSP00000405965	0	0	0	0	0.108
SIRT1	TP53	9606.ENSP00000212015	9606.ENSP00000269305	0	0	0	0	0.062
SUMO1	UBE3A	9606.ENSP00000376077	9606.ENSP00000232165	0	0	0	0	0.062
SUMO1	UBA2	9606.ENSP00000376077	9606.ENSP00000246548	0	0	0	0	0.143
SUMO1	TP53	9606.ENSP00000376077	9606.ENSP00000269305	0	0	0	0	0.062
SUMO1	SUMO4	9606.ENSP00000376077	9606.ENSP00000318635	0	0	0	0.889	0.084
SUMO1	UBE2I	9606.ENSP00000376077	9606.ENSP00000348056	0	0	0	0	0.187
SUMO1	SUMO3	9606.ENSP00000376077	9606.ENSP00000409666	0	0	0	0.875	0.084
SUMO1	SUMO2	9606.ENSP00000376077	9606.ENSP00000405965	0	0	0	0.914	0.145
SUMO1	TDG	9606.ENSP00000376077	9606.ENSP00000376611	0	0	0	0	0.062
SUMO2	UBA2	9606.ENSP00000405965	9606.ENSP00000246548	0	0	0	0	0.141
SUMO2	TP53	9606.ENSP00000405965	9606.ENSP00000269305	0	0	0	0	0.054
SUMO2	SUMO4	9606.ENSP00000405965	9606.ENSP00000318635	0	0	0	0.976	0
SUMO2	UBE2I	9606.ENSP00000405965	9606.ENSP00000348056	0	0	0	0	0.167
SUMO2	TDG	9606.ENSP00000405965	9606.ENSP00000376611	0	0	0	0	0.062
SUMO2	SUMO3	9606.ENSP00000405965	9606.ENSP00000409666	0	0	0	0.976	0.054
SUMO3	UBA2	9606.ENSP00000409666	9606.ENSP00000246548	0	0	0	0	0.086
SUMO3	TP53	9606.ENSP00000409666	9606.ENSP00000269305	0	0	0	0	0.048
SUMO3	SUMO4	9606.ENSP00000409666	9606.ENSP00000318635	0	0	0	0.965	0.054
