# Supplementary material for: Prognostic value, immune signature and molecular mechanisms of the SUMO family in pancreatic adenocarcinoma
Source: Front Mol Biosci. 2022 Dec 15;9:1096679. doi: 10.3389/fmolb.2022.1096679 (PMC9798011; doi:10.3389/fmolb.2022.1096679)
Supplement: Supplementary file 11 [file Table4.XLSX]

## Sheet: 相关性
Expression correlation among SUMO family members.
	SUMO1	SUMO2	SUMO3	SUMO4
SUMO1	1	0.471	0.559	0.312
SUMO2	0.471	1	0.446	0.27
SUMO3	0.559	0.446	1	0.323
SUMO4	0.312	0.27	0.323	1

## Sheet: p值
Expression correlation among SUMO family members.
	SUMO1	SUMO2	SUMO3	SUMO4
SUMO1	0	2.97e-11	4.41e-16	2.08e-05
SUMO2	2.97e-11	0	5.79e-10	0.000254
SUMO3	4.41e-16	5.79e-10	0	1.02e-05
SUMO4	2.08e-05	0.000254	1.02e-05	0
