# Supplementary material for: Prognostic value, immune signature and molecular mechanisms of the SUMO family in pancreatic adenocarcinoma
Source: Front Mol Biosci. 2022 Dec 15;9:1096679. doi: 10.3389/fmolb.2022.1096679 (PMC9798011; doi:10.3389/fmolb.2022.1096679)
Supplement: Supplementary file 12 [file Table7.XLSX]

## Sheet: 1
Functional intensity scoring of 24 interacting genes.
Gene	Degree	Number of undirected edges	Topological Coefficient	Radiality
UBE2I	22	22	0.531621	0.998024
SUMO1	21	21	0.546584	0.996047
TP53	21	21	0.521739	0.996047
SUMO2	19	19	0.562929	0.992095
SUMO3	17	17	0.601023	0.988142
PIAS1	16	16	0.611413	0.986166
MDM2	16	16	0.57337	0.986166
PML	14	14	0.624224	0.982213
RANBP2	13	13	0.67893	0.980237
SAE1	13	13	0.652174	0.980237
SUMO4	12	12	0.67029	0.978261
PIAS4	11	11	0.667984	0.976285
CREBBP	11	11	0.56917	0.976285
DAXX	11	11	0.679842	0.976285
UBA2	11	11	0.669421	0.974308
BARD1	10	10	0.652174	0.974308
SENP2	10	10	0.704545	0.972332
RPA1	8	8	0.722826	0.970356
UBE3A	8	8	0.695652	0.970356
AURKA	7	7	0.708075	0.968379
DDX5	7	7	0.782609	0.968379
TDG	7	7	0.776398	0.968379
SIRT1	6	6	0.746377	0.966403
H3F3B	3	3	0.68254	0.956522
