# Supplementary material for: Prognostic value, immune signature and molecular mechanisms of the SUMO family in pancreatic adenocarcinoma
Source: Front Mol Biosci. 2022 Dec 15;9:1096679. doi: 10.3389/fmolb.2022.1096679 (PMC9798011; doi:10.3389/fmolb.2022.1096679)
Supplement: Supplementary file 13 [file Table8.XLSX]

## Sheet: Scna
The association between copy-number alteration of SUMO1/2 and infiltrated immune cells.
Gene	Cancer	Immune cells	CNA_level	P value
SUMO1	PAAD	B Cell	Arm-level Deletion	0.00309242
SUMO1	PAAD	B Cell	Diploid/Normal	1
SUMO1	PAAD	B Cell	Arm-level Gain	0.264253
SUMO1	PAAD	B Cell	High Amplication	0.13126
SUMO1	PAAD	CD8+ T Cell	Arm-level Deletion	0.627319
SUMO1	PAAD	CD8+ T Cell	Diploid/Normal	1
SUMO1	PAAD	CD8+ T Cell	Arm-level Gain	0.181651
SUMO1	PAAD	CD8+ T Cell	High Amplication	0.198301
SUMO1	PAAD	CD4+ T Cell	Arm-level Deletion	0.0200728
SUMO1	PAAD	CD4+ T Cell	Diploid/Normal	1
SUMO1	PAAD	CD4+ T Cell	Arm-level Gain	7.72834e-05
SUMO1	PAAD	CD4+ T Cell	High Amplication	0.00385505
SUMO1	PAAD	Macrophage	Arm-level Deletion	0.565025
SUMO1	PAAD	Macrophage	Diploid/Normal	1
SUMO1	PAAD	Macrophage	Arm-level Gain	0.669138
SUMO1	PAAD	Macrophage	High Amplication	5.97782e-11
SUMO1	PAAD	Neutrophil	Arm-level Deletion	0.0754996
SUMO1	PAAD	Neutrophil	Diploid/Normal	1
SUMO1	PAAD	Neutrophil	Arm-level Gain	0.86212
SUMO1	PAAD	Neutrophil	High Amplication	0.0276171
SUMO1	PAAD	Dendritic Cell	Arm-level Deletion	0.271759
SUMO1	PAAD	Dendritic Cell	Diploid/Normal	1
SUMO1	PAAD	Dendritic Cell	Arm-level Gain	0.139687
SUMO1	PAAD	Dendritic Cell	High Amplication	0.0104132
SUMO2	PAAD	B Cell	Arm-level Deletion	0.039685
SUMO2	PAAD	B Cell	Diploid/Normal	1
SUMO2	PAAD	B Cell	Arm-level Gain	0.03544
SUMO2	PAAD	B Cell	High Amplication	0.0797019
SUMO2	PAAD	CD8+ T Cell	Arm-level Deletion	0.736876
SUMO2	PAAD	CD8+ T Cell	Diploid/Normal	1
SUMO2	PAAD	CD8+ T Cell	Arm-level Gain	0.0937262
SUMO2	PAAD	CD8+ T Cell	High Amplication	0.334185
SUMO2	PAAD	CD4+ T Cell	Arm-level Deletion	0.000162891
SUMO2	PAAD	CD4+ T Cell	Diploid/Normal	1
SUMO2	PAAD	CD4+ T Cell	Arm-level Gain	0.000317595
SUMO2	PAAD	CD4+ T Cell	High Amplication	0.452333
SUMO2	PAAD	Macrophage	Arm-level Deletion	0.000673324
SUMO2	PAAD	Macrophage	Diploid/Normal	1
SUMO2	PAAD	Macrophage	Arm-level Gain	0.121966
SUMO2	PAAD	Macrophage	High Amplication	3.27082e-19
SUMO2	PAAD	Neutrophil	Arm-level Deletion	0.0513245
SUMO2	PAAD	Neutrophil	Diploid/Normal	1
SUMO2	PAAD	Neutrophil	Arm-level Gain	0.0150425
SUMO2	PAAD	Neutrophil	High Amplication	4.20137e-06
SUMO2	PAAD	Dendritic Cell	Arm-level Deletion	0.0987283
SUMO2	PAAD	Dendritic Cell	Diploid/Normal	1
SUMO2	PAAD	Dendritic Cell	Arm-level Gain	0.067919
SUMO2	PAAD	Dendritic Cell	High Amplication	1.20184e-06
